# Supplementary material for: Characteristics Associated with Ventricular Tachyarrhythmias and Their Prognostic Impact in Heart Failure with Mildly Reduced Ejection Fraction
Source: J Clin Med. 2024 May 1;13(9):2665. doi: 10.3390/jcm13092665 (PMC11084292; doi:10.3390/jcm13092665)
Supplement: Supplementary file 1 [file jcm-13-02665-s001.zip]

Archive with 1 entries (1 files):
- jcm-2949634-supplementary.pdf
